# Supplementary material for: Synergistic Antimicrobial Effects of Citric Acid-Based Deep Eutectic Bioactive Agents in Chitosan Coatings for Refrigerated Shrimp Preservation
Source: Foods. 2026 May 6;15(9):1601. doi: 10.3390/foods15091601 (PMC13164262; doi:10.3390/foods15091601)
Supplement: Supplementary file 1 [file foods-15-01601-s001.zip]

Archive with 1 entries (1 files):
- foods-4192240-supplementary.pdf
